# Supplementary material for: Seed Bank Community under Different-Intensity Agrophytocenoses on Hilly Terrain in Lithuania
Source: Plants (Basel). 2023 Mar 1;12(5):1084. doi: 10.3390/plants12051084 (PMC10005566; doi:10.3390/plants12051084)
Supplement: Supplementary file 1 [file plants-12-01084-s001.zip]

Archive with 2 entries (2 files):
- Figure S1.pdf
- Table S1-6.pdf
